# Supplementary material for: Archive for Research in Child Health (ARCH) and Baby Gut: Study Protocol for a Remote, Prospective, Longitudinal Pregnancy and Birth Cohort to Address Microbiota Development and Child Health
Source: Methods Protoc. 2021 Aug 3;4(3):52. doi: 10.3390/mps4030052 (PMC8395764; doi:10.3390/mps4030052)
Supplement: Supplementary file 1 [file mps-04-00052-s001.zip]

Archive with 1 entries (1 files):
- mps-1266544-supplementary.pdf
